# Supplementary material for: The role of executives’ social capital in improving merger and acquisition performance during corporate transformation and upgrading: Evidence from Chinese media enterprises
Source: PLoS One. 2024 Sep 23;19(9):e0306363. doi: 10.1371/journal.pone.0306363 (PMC11419362; doi:10.1371/journal.pone.0306363)
Supplement: S1 Dataset — (ZIP) [file pone.0306363.s001.zip]

Archive with 445 entries (436 files):
- S1/
- S1/LongTime/
- S1/LongTime/24/
- S1/LongTime/24/event_data/
- S1/LongTime/24/event_data/event_000665_2014-10.xlsx
- S1/LongTime/24/event_data/event_000665_2015-07.xlsx
- S1/LongTime/24/event_data/event_000673_2014-04.xlsx
- S1/LongTime/24/event_data/event_000673_2015-11.xlsx
- S1/LongTime/24/event_data/event_000673_2016-05.xlsx
- S1/LongTime/24/event_data/event_000673_2017-01.xlsx
- S1/LongTime/24/event_data/event_000719_2013-08.xlsx
- S1/LongTime/24/event_data/event_000793_2009-10.xlsx
- S1/LongTime/24/event_data/event_000793_2013-01.xlsx
- S1/LongTime/24/event_data/event_000793_2013-06.xlsx
- S1/LongTime/24/event_data/event_000793_2014-04.xlsx
- S1/LongTime/24/event_data/event_000917_2008-12.xlsx
- S1/LongTime/24/event_data/event_000917_2011-03.xlsx
- S1/LongTime/24/event_data/event_000917_2011-07.xlsx
- S1/LongTime/24/event_data/event_000917_2014-08.xlsx
- S1/LongTime/24/event_data/event_002071_2015-02.xlsx
- S1/LongTime/24/event_data/event_002071_2017-09.xlsx
- S1/LongTime/24/event_data/event_002131_2015-05.xlsx
- S1/LongTime/24/event_data/event_002131_2015-12.xlsx
- S1/LongTime/24/event_data/event_002148_2010-04.xlsx
- S1/LongTime/24/event_data/event_002148_2014-06.xlsx
- S1/LongTime/24/event_data/event_002174_2015-04.xlsx
- S1/LongTime/24/event_data/event_002181_2010-08.xlsx
- S1/LongTime/24/event_data/event_002181_2011-10.xlsx
- S1/LongTime/24/event_data/event_002181_2013-10.xlsx
- S1/LongTime/24/event_data/event_002181_2014-04.xlsx
- S1/LongTime/24/event_data/event_002238_2011-02.xlsx
- S1/LongTime/24/event_data/event_002238_2011-08.xlsx
- S1/LongTime/24/event_data/event_002238_2012-06.xlsx
- S1/LongTime/24/event_data/event_002238_2015-12.xlsx
- S1/LongTime/24/event_data/event_002261_2010-09.xlsx
- S1/LongTime/24/event_data/event_002261_2014-05.xlsx
- S1/LongTime/24/event_data/event_002261_2015-04.xlsx
- S1/LongTime/24/event_data/event_002292_2011-03.xlsx
- S1/LongTime/24/event_data/event_002292_2012-06.xlsx
- S1/LongTime/24/event_data/event_002292_2013-10.xlsx
- S1/LongTime/24/event_data/event_002292_2015-09.xlsx
- S1/LongTime/24/event_data/event_002354_2015-03.xlsx
- S1/LongTime/24/event_data/event_002354_2016-06.xlsx
- S1/LongTime/24/event_data/event_002354_2017-01.xlsx
- S1/LongTime/24/event_data/event_002400_2013-08.xlsx
- S1/LongTime/24/event_data/event_002400_2013-11.xlsx
- S1/LongTime/24/event_data/event_002400_2014-07.xlsx
- S1/LongTime/24/event_data/event_002400_2014-10.xlsx
- S1/LongTime/24/event_data/event_002400_2015-03.xlsx
- S1/LongTime/24/event_data/event_002464_2017-07.xlsx
- S1/LongTime/24/event_data/event_002502_2016-12.xlsx
- S1/LongTime/24/event_data/event_002517_2017-07.xlsx
- S1/LongTime/24/event_data/event_002555_2016-08.xlsx
- S1/LongTime/24/event_data/event_002555_2017-09.xlsx
- S1/LongTime/24/event_data/event_002619_2016-04.xlsx
- S1/LongTime/24/event_data/event_002624_2016-01.xlsx
- S1/LongTime/24/event_data/event_002699_2014-03.xlsx
- S1/LongTime/24/event_data/event_002699_2014-12.xlsx
- S1/LongTime/24/event_data/event_002712_2015-07.xlsx
- S1/LongTime/24/event_data/event_002712_2016-08.xlsx
- S1/LongTime/24/event_data/event_002712_2016-12.xlsx
- S1/LongTime/24/event_data/event_300027_2010-12.xlsx
- S1/LongTime/24/event_data/event_300027_2013-07.xlsx
- S1/LongTime/24/event_data/event_300038_2015-05.xlsx
- S1/LongTime/24/event_data/event_300038_2016-06.xlsx
- S1/LongTime/24/event_data/event_300043_2013-10.xlsx
- S1/LongTime/24/event_data/event_300043_2014-12.xlsx
- S1/LongTime/24/event_data/event_300052_2013-04.xlsx
- S1/LongTime/24/event_data/event_300052_2013-08.xlsx
- S1/LongTime/24/event_data/event_300052_2016-09.xlsx
- S1/LongTime/24/event_data/event_300058_2011-07.xlsx
- S1/LongTime/24/event_data/event_300058_2013-04.xlsx
- S1/LongTime/24/event_data/event_300058_2014-07.xlsx
- S1/LongTime/24/event_data/event_300058_2015-11.xlsx
- S1/LongTime/24/event_data/event_300063_2015-04.xlsx
- S1/LongTime/24/event_data/event_300063_2016-04.xlsx
- S1/LongTime/24/event_data/event_300071_2013-05.xlsx
- S1/LongTime/24/event_data/event_300071_2014-06.xlsx
- S1/LongTime/24/event_data/event_300071_2015-10.xlsx
- S1/LongTime/24/event_data/event_300081_2016-02.xlsx
- S1/LongTime/24/event_data/event_300104_2013-09.xlsx
- S1/LongTime/24/event_data/event_300113_2012-04.xlsx
- S1/LongTime/24/event_data/event_300113_2013-09.xlsx
- S1/LongTime/24/event_data/event_300113_2014-08.xlsx
- S1/LongTime/24/event_data/event_300113_2015-08.xlsx
- S1/LongTime/24/event_data/event_300113_2016-06.xlsx
- S1/LongTime/24/event_data/event_300133_2013-03.xlsx
- S1/LongTime/24/event_data/event_300133_2013-07.xlsx
- S1/LongTime/24/event_data/event_300133_2014-11.xlsx
- S1/LongTime/24/event_data/event_300148_2013-08.xlsx
- S1/LongTime/24/event_data/event_300148_2015-12.xlsx
- S1/LongTime/24/event_data/event_300182_2014-12.xlsx
- S1/LongTime/24/event_data/event_300182_2015-08.xlsx
- S1/LongTime/24/event_data/event_300242_2015-06.xlsx
- S1/LongTime/24/event_data/event_300251_2013-10.xlsx
- S1/LongTime/24/event_data/event_300251_2014-07.xlsx
- S1/LongTime/24/event_data/event_300251_2016-05.xlsx
- S1/LongTime/24/event_data/event_300291_2014-05.xlsx
- S1/LongTime/24/event_data/event_300315_2013-10.xlsx
- S1/LongTime/24/event_data/event_300315_2015-02.xlsx
- S1/LongTime/24/event_data/event_300336_2014-06.xlsx
- S1/LongTime/24/event_data/event_300336_2014-12.xlsx
- S1/LongTime/24/event_data/event_300336_2015-05.xlsx
- S1/LongTime/24/event_data/event_300343_2017-09.xlsx
- S1/LongTime/24/event_data/event_300364_2016-11.xlsx
- S1/LongTime/24/event_data/event_300364_2017-08.xlsx
- S1/LongTime/24/event_data/event_300418_2016-02.xlsx
- S1/LongTime/24/event_data/event_300459_2017-08.xlsx
- S1/LongTime/24/event_data/event_300467_2017-06.xlsx
- S1/LongTime/24/event_data/event_300528_2017-11.xlsx
- S1/LongTime/24/event_data/event_600037_2009-03.xlsx
- S1/LongTime/24/event_data/event_600037_2013-04.xlsx
- S1/LongTime/24/event_data/event_600037_2015-06.xlsx
- S1/LongTime/24/event_data/event_600229_2017-09.xlsx
- S1/LongTime/24/event_data/event_600242_2017-02.xlsx
- S1/LongTime/24/event_data/event_600373_2014-06.xlsx
- S1/LongTime/24/event_data/event_600386_2015-12.xlsx
- S1/LongTime/24/event_data/event_600551_2009-04.xlsx
- S1/LongTime/24/event_data/event_600551_2009-12.xlsx
- S1/LongTime/24/event_data/event_600551_2010-10.xlsx
- S1/LongTime/24/event_data/event_600551_2014-12.xlsx
- S1/LongTime/24/event_data/event_600633_2012-06.xlsx
- S1/LongTime/24/event_data/event_600633_2013-08.xlsx
- S1/LongTime/24/event_data/event_600633_2014-08.xlsx
- S1/LongTime/24/event_data/event_600633_2015-04.xlsx
- S1/LongTime/24/event_data/event_600637_2012-12.xlsx
- S1/LongTime/24/event_data/event_600637_2013-04.xlsx
- S1/LongTime/24/event_data/event_600637_2014-11.xlsx
- S1/LongTime/24/event_data/event_600831_2012-03.xlsx
- S1/LongTime/24/event_data/event_600831_2013-11.xlsx
- S1/LongTime/24/event_data/event_600831_2014-08.xlsx
- S1/LongTime/24/event_data/event_600880_2012-10.xlsx
- S1/LongTime/24/event_data/event_600880_2016-08.xlsx
- S1/LongTime/24/event_data/event_600986_2016-03.xlsx
- S1/LongTime/24/event_data/event_601098_2012-12.xlsx
- S1/LongTime/24/event_data/event_601599_2015-06.xlsx
- S1/LongTime/24/event_data/event_601599_2017-11.xlsx
- S1/LongTime/24/event_data/event_601801_2014-11.xlsx
- S1/LongTime/24/event_data/event_601801_2015-04.xlsx
- S1/LongTime/24/event_data/event_601928_2013-06.xlsx
- S1/LongTime/24/event_data/event_601928_2013-12.xlsx
- S1/LongTime/24/event_data/event_601929_2013-01.xlsx
- S1/LongTime/24/event_data/event_601929_2014-07.xlsx
- S1/LongTime/24/event_data/event_603000_2013-10.xlsx
- S1/LongTime/24/event_data/event_603000_2014-04.xlsx
- S1/LongTime/24/event_data/event_603000_2014-08.xlsx
- S1/LongTime/24/event_data/event_603598_2017-08.xlsx
- S1/LongTime/24/event_data/event_603729_2016-05.xlsx
- S1/LongTime/24/event_data/event_603729_2017-10.xlsx
- S1/ShortTime/
- S1/ShortTime/10/
- S1/ShortTime/10/event_data/
- S1/ShortTime/10/event_data/event_000665_2014-10-11.xlsx
- S1/ShortTime/10/event_data/event_000665_2015-07-22.xlsx
- S1/ShortTime/10/event_data/event_000673_2014-04-16.xlsx
- S1/ShortTime/10/event_data/event_000673_2015-11-28.xlsx
- S1/ShortTime/10/event_data/event_000673_2016-05-17.xlsx
- S1/ShortTime/10/event_data/event_000673_2017-01-12.xlsx
- S1/ShortTime/10/event_data/event_000719_2013-08-12.xlsx
- S1/ShortTime/10/event_data/event_000793_2009-10-20.xlsx
- S1/ShortTime/10/event_data/event_000793_2013-01-16.xlsx
- S1/ShortTime/10/event_data/event_000793_2013-06-26.xlsx
- S1/ShortTime/10/event_data/event_000793_2014-04-30.xlsx
- S1/ShortTime/10/event_data/event_000917_2008-12-02.xlsx
- S1/ShortTime/10/event_data/event_000917_2011-03-11.xlsx
- S1/ShortTime/10/event_data/event_000917_2011-07-06.xlsx
- S1/ShortTime/10/event_data/event_000917_2014-08-27.xlsx
- S1/ShortTime/10/event_data/event_002071_2015-02-10.xlsx
- S1/ShortTime/10/event_data/event_002071_2017-09-28.xlsx
- S1/ShortTime/10/event_data/event_002131_2015-05-07.xlsx
- S1/ShortTime/10/event_data/event_002131_2015-12-09.xlsx
- S1/ShortTime/10/event_data/event_002148_2010-04-27.xlsx
- S1/ShortTime/10/event_data/event_002148_2014-06-09.xlsx
- S1/ShortTime/10/event_data/event_002174_2015-04-07.xlsx
- S1/ShortTime/10/event_data/event_002181_2010-08-16.xlsx
- S1/ShortTime/10/event_data/event_002181_2011-10-20.xlsx
- S1/ShortTime/10/event_data/event_002181_2013-10-30.xlsx
- S1/ShortTime/10/event_data/event_002181_2014-04-19.xlsx
- S1/ShortTime/10/event_data/event_002238_2011-02-26.xlsx
- S1/ShortTime/10/event_data/event_002238_2011-08-19.xlsx
- S1/ShortTime/10/event_data/event_002238_2012-06-11.xlsx
- S1/ShortTime/10/event_data/event_002238_2015-12-12.xlsx
- S1/ShortTime/10/event_data/event_002261_2010-09-29.xlsx
- S1/ShortTime/10/event_data/event_002261_2014-05-20.xlsx
- S1/ShortTime/10/event_data/event_002261_2015-04-18.xlsx
- S1/ShortTime/10/event_data/event_002292_2011-03-29.xlsx
- S1/ShortTime/10/event_data/event_002292_2012-06-29.xlsx
- S1/ShortTime/10/event_data/event_002292_2013-10-23.xlsx
- S1/ShortTime/10/event_data/event_002292_2015-09-01.xlsx
- S1/ShortTime/10/event_data/event_002354_2015-03-24.xlsx
- S1/ShortTime/10/event_data/event_002354_2016-06-03.xlsx
- S1/ShortTime/10/event_data/event_002354_2017-01-25.xlsx
- S1/ShortTime/10/event_data/event_002400_2013-08-22.xlsx
- S1/ShortTime/10/event_data/event_002400_2013-11-21.xlsx
- S1/ShortTime/10/event_data/event_002400_2014-07-28.xlsx
- S1/ShortTime/10/event_data/event_002400_2014-10-28.xlsx
- S1/ShortTime/10/event_data/event_002400_2015-03-31.xlsx
- S1/ShortTime/10/event_data/event_002464_2017-07-20.xlsx
- S1/ShortTime/10/event_data/event_002502_2016-12-01.xlsx
- S1/ShortTime/10/event_data/event_002517_2017-07-27.xlsx
- S1/ShortTime/10/event_data/event_002555_2016-08-02.xlsx
- S1/ShortTime/10/event_data/event_002555_2017-09-05.xlsx
- S1/ShortTime/10/event_data/event_002619_2016-04-05.xlsx
- S1/ShortTime/10/event_data/event_002624_2016-01-07.xlsx
- S1/ShortTime/10/event_data/event_002699_2014-03-18.xlsx
- S1/ShortTime/10/event_data/event_002699_2014-12-11.xlsx
- S1/ShortTime/10/event_data/event_002712_2015-07-31.xlsx
- S1/ShortTime/10/event_data/event_002712_2016-08-03.xlsx
- S1/ShortTime/10/event_data/event_002712_2016-12-30.xlsx
- S1/ShortTime/10/event_data/event_300027_2010-12-08.xlsx
- S1/ShortTime/10/event_data/event_300027_2013-07-24.xlsx
- S1/ShortTime/10/event_data/event_300038_2015-05-27.xlsx
- S1/ShortTime/10/event_data/event_300038_2016-06-22.xlsx
- S1/ShortTime/10/event_data/event_300043_2013-10-18.xlsx
- S1/ShortTime/10/event_data/event_300043_2014-12-23.xlsx
- S1/ShortTime/10/event_data/event_300052_2013-04-25.xlsx
- S1/ShortTime/10/event_data/event_300052_2013-08-14.xlsx
- S1/ShortTime/10/event_data/event_300052_2016-09-02.xlsx
- S1/ShortTime/10/event_data/event_300058_2011-07-28.xlsx
- S1/ShortTime/10/event_data/event_300058_2013-04-12.xlsx
- S1/ShortTime/10/event_data/event_300058_2014-07-29.xlsx
- S1/ShortTime/10/event_data/event_300058_2015-11-02.xlsx
- S1/ShortTime/10/event_data/event_300063_2015-04-27.xlsx
- S1/ShortTime/10/event_data/event_300063_2016-04-26.xlsx
- S1/ShortTime/10/event_data/event_300071_2013-05-14.xlsx
- S1/ShortTime/10/event_data/event_300071_2014-06-27.xlsx
- S1/ShortTime/10/event_data/event_300071_2015-10-12.xlsx
- S1/ShortTime/10/event_data/event_300081_2016-02-25.xlsx
- S1/ShortTime/10/event_data/event_300104_2013-09-30.xlsx
- S1/ShortTime/10/event_data/event_300113_2012-04-13.xlsx
- S1/ShortTime/10/event_data/event_300113_2013-09-10.xlsx
- S1/ShortTime/10/event_data/event_300113_2014-08-21.xlsx
- S1/ShortTime/10/event_data/event_300113_2015-08-06.xlsx
- S1/ShortTime/10/event_data/event_300113_2016-06-04.xlsx
- S1/ShortTime/10/event_data/event_300133_2013-03-07.xlsx
- S1/ShortTime/10/event_data/event_300133_2013-07-30.xlsx
- S1/ShortTime/10/event_data/event_300133_2014-11-05.xlsx
- S1/ShortTime/10/event_data/event_300148_2013-08-27.xlsx
- S1/ShortTime/10/event_data/event_300148_2015-12-17.xlsx
- S1/ShortTime/10/event_data/event_300182_2014-12-19.xlsx
- S1/ShortTime/10/event_data/event_300182_2015-08-06.xlsx
- S1/ShortTime/10/event_data/event_300242_2015-06-01.xlsx
- S1/ShortTime/10/event_data/event_300251_2013-10-29.xlsx
- S1/ShortTime/10/event_data/event_300251_2014-07-01.xlsx
- S1/ShortTime/10/event_data/event_300251_2016-05-28.xlsx
- S1/ShortTime/10/event_data/event_300291_2014-05-16.xlsx
- S1/ShortTime/10/event_data/event_300315_2013-10-16.xlsx
- S1/ShortTime/10/event_data/event_300315_2015-02-16.xlsx
- S1/ShortTime/10/event_data/event_300336_2014-06-04.xlsx
- S1/ShortTime/10/event_data/event_300336_2014-12-24.xlsx
- S1/ShortTime/10/event_data/event_300336_2015-05-11.xlsx
- S1/ShortTime/10/event_data/event_300343_2017-09-29.xlsx
- S1/ShortTime/10/event_data/event_300364_2016-11-21.xlsx
- S1/ShortTime/10/event_data/event_300364_2017-08-10.xlsx
- S1/ShortTime/10/event_data/event_300418_2016-02-15.xlsx
- S1/ShortTime/10/event_data/event_300459_2017-08-30.xlsx
- S1/ShortTime/10/event_data/event_300467_2017-06-06.xlsx
- S1/ShortTime/10/event_data/event_300528_2017-11-21.xlsx
- S1/ShortTime/10/event_data/event_600037_2009-03-21.xlsx
- S1/ShortTime/10/event_data/event_600037_2013-04-09.xlsx
- S1/ShortTime/10/event_data/event_600037_2015-06-18.xlsx
- S1/ShortTime/10/event_data/event_600229_2017-09-27.xlsx
- S1/ShortTime/10/event_data/event_600242_2017-02-24.xlsx
- S1/ShortTime/10/event_data/event_600373_2014-06-24.xlsx
- S1/ShortTime/10/event_data/event_600386_2015-12-24.xlsx
- S1/ShortTime/10/event_data/event_600551_2009-04-03.xlsx
- S1/ShortTime/10/event_data/event_600551_2009-12-29.xlsx
- S1/ShortTime/10/event_data/event_600551_2010-10-20.xlsx
- S1/ShortTime/10/event_data/event_600551_2014-12-30.xlsx
- S1/ShortTime/10/event_data/event_600633_2012-06-05.xlsx
- S1/ShortTime/10/event_data/event_600633_2013-08-28.xlsx
- S1/ShortTime/10/event_data/event_600633_2014-08-30.xlsx
- S1/ShortTime/10/event_data/event_600633_2015-04-02.xlsx
- S1/ShortTime/10/event_data/event_600637_2012-12-27.xlsx
- S1/ShortTime/10/event_data/event_600637_2013-04-02.xlsx
- S1/ShortTime/10/event_data/event_600637_2014-11-22.xlsx
- S1/ShortTime/10/event_data/event_600831_2012-03-31.xlsx
- S1/ShortTime/10/event_data/event_600831_2013-11-30.xlsx
- S1/ShortTime/10/event_data/event_600831_2014-08-28.xlsx
- S1/ShortTime/10/event_data/event_600880_2012-10-25.xlsx
- S1/ShortTime/10/event_data/event_600880_2016-08-26.xlsx
- S1/ShortTime/10/event_data/event_600986_2016-03-25.xlsx
- S1/ShortTime/10/event_data/event_601098_2012-12-08.xlsx
- S1/ShortTime/10/event_data/event_601599_2015-06-25.xlsx
- S1/ShortTime/10/event_data/event_601599_2017-11-07.xlsx
- S1/ShortTime/10/event_data/event_601801_2014-11-20.xlsx
- S1/ShortTime/10/event_data/event_601801_2015-04-18.xlsx
- S1/ShortTime/10/event_data/event_601928_2013-06-05.xlsx
- S1/ShortTime/10/event_data/event_601928_2013-12-17.xlsx
- S1/ShortTime/10/event_data/event_601929_2013-01-09.xlsx
- S1/ShortTime/10/event_data/event_601929_2014-07-08.xlsx
- S1/ShortTime/10/event_data/event_603000_2013-10-11.xlsx
- S1/ShortTime/10/event_data/event_603000_2014-04-15.xlsx
- S1/ShortTime/10/event_data/event_603000_2014-08-22.xlsx
- S1/ShortTime/10/event_data/event_603598_2017-08-01.xlsx
- S1/ShortTime/10/event_data/event_603729_2016-05-11.xlsx
- S1/ShortTime/10/event_data/event_603729_2017-10-18.xlsx
- S1/ShortTime/150_30_Data/
- S1/ShortTime/150_30_Data/lm_000665_2014-10-11.xlsx
- S1/ShortTime/150_30_Data/lm_000665_2015-07-22.xlsx
[truncated: 145 more entries]
