# Supplementary material for: The role of executives’ social capital in improving merger and acquisition performance during corporate transformation and upgrading: Evidence from Chinese media enterprises
Source: PLoS One. 2024 Sep 23;19(9):e0306363. doi: 10.1371/journal.pone.0306363 (PMC11419362; doi:10.1371/journal.pone.0306363)
Supplement: S1 Dataset — (ZIP) [file pone.0306363.s001.zip › S1/LongTime/24/event_data/event_000665_2014-10.xlsx]

## Sheet: sheet1
stkcd
